# Supplementary material for: Evaluation of a new Argovit as an antiviral agent included in feed to protect the shrimp Litopenaeus vannamei against White Spot Syndrome Virus infection
Source: PeerJ. 2020 Feb 27;8:e8446. doi: 10.7717/peerj.8446 (PMC7049459; doi:10.7717/peerj.8446)
Supplement: Supplemental Information 1 — These data correspond to the selection of the concentration of use for the AgNP. [file peerj-08-8446-s001.xlsx]

## Sheet: Selection of SID
1. DEAD SHRIMP PER TREATMENT									2. % MORTALITY				3. CUMULATIVE MORTALITY (%)								4. MORTALITY (ANOVA) by treatment
									n=10 shrimp per replica												Normalized data by ArcSen
100 SID	hours post-Infection	replica 1	replica 2	replica 3	Sum	Mort. (%)	Cum. mort. (%)		hours post-Infection	replica 1	replica 2	replica 3		hours post-Infection	replica 1	replica 2	replica 3	Average	standard deviation	Error Est	H Post-Infection	replica 1	replica 2	replica 3
	0	0	0	0	0	0	0		0	0	0	0		0	0	0	0	0	0	0	0	0	0	0
	6	0	0	0	0	0	0		6	0	0	0		6	0	0	0	0	0	0	6	0	0	0
	12	0	0	0	0	0	0		12	0	0	0		12	0	0	0	0	0	0	12	0	0	0
	18	0	0	0	0	0	0		18	0	0	0		18	0	0	0	0	0	0	18	0	0	0
	24	0	0	0	0	0	0		24	0	0	0		24	0	0	0	0	0	0	24	0	0	0
	30	0	0	1	1	3.33333	3.33333		30	0	0	10		30	0	0	10	3.33333	5.7735	3.33333	30	0	0	0.321751
	36	2	1	3	6	20	23.3333		36	20	10	30		36	20	10	40	23.3333	15.2753	8.81917	36	0.463648	0.321751	0.684719
	42	4	4	3	11	36.6667	60		42	40	40	30		42	60	50	70	60	10	5.7735	42	0.886077	0.785398	0.991157
	48	2	3	2	7	23.3333	83.3333		48	20	30	20		48	80	80	90	83.3333	5.7735	3.33333	48	1.10715	1.10715	1.24905
	54	2	2	1	5	16.6667	100		54	20	20	10		54	100	100	100	100	0	0	54	1.5708	1.5708	1.5708
	60	0	0	0	0	0	100		60	0	0	0		60	100	100	100	100	0	0	60	1.5708	1.5708	1.5708
	66	0	0	0	0	0	100		66	0	0	0		66	100	100	100	100	0	0	66	1.5708	1.5708	1.5708
	72	0	0	0	0	0	100		72	0	0	0		72	100	100	100	100	0	0	72	1.5708	1.5708	1.5708
	78	0	0	0	0	0	100		78	0	0	0		78	100	100	100	100	0	0	78	1.5708	1.5708	1.5708
	84	0	0	0	0	0	100		84	0	0	0		84	100	100	100	100	0	0	84	1.5708	1.5708	1.5708
	90	0	0	0	0	0	100		90	0	0	0		90	100	100	100	100	0	0	90	1.5708	1.5708	1.5708
	96	0	0	0	0	0	100		96	0	0	0		96	100	100	100	100	0	0	96	1.5708	1.5708	1.5708
		10	10	10						100	100	100
10 SID	hours post-Infection	replica 1	replica 2	replica 3	Sum	Mort. (%)	Cum. mort. (%)		hours post-Infection	replica 1	replica 2	replica 3		hours post-Infection	replica 1	replica 2	replica 3	Average	standard deviation	Error Est	H Post-Infection	replica 1	replica 2	replica 3
	0	0	0	0	0	0	0		0	0	0	0		0	0	0	0	0	0	0	0	0	0	0
	6	0	0	0	0	0	0		6	0	0	0		6	0	0	0	0	0	0	6	0	0	0
	12	0	0	0	0	0	0		12	0	0	0		12	0	0	0	0	0	0	12	0	0	0
	18	0	0	0	0	0	0		18	0	0	0		18	0	0	0	0	0	0	18	0	0	0
	24	0	0	0	0	0	0		24	0	0	0		24	0	0	0	0	0	0	24	0	0	0
	30	0	0	0	0	0	0		30	0	0	0		30	0	0	0	0	0	0	30	0	0	0
	36	1	2	2	5	16.6667	16.6667		36	10	20	20		36	10	20	20	16.6667	5.7735	3.33333	36	0.321751	0.463648	0.463648
	42	4	3	2	9	30	46.6667		42	40	30	20		42	50	50	40	46.6667	5.7735	3.33333	42	0.785398	0.785398	0.684719
	48	2	3	3	8	26.6667	73.3333		48	20	30	30		48	70	80	70	73.3333	5.7735	3.33333	48	0.991157	1.10715	0.991157
	54	1	1	2	4	13.3333	86.6667		54	10	10	20		54	80	90	90	86.6667	5.7735	3.33333	54	1.10715	1.24905	1.24905
	60	2	1	1	4	13.3333	100		60	20	10	10		60	100	100	100	100	0	0	60	1.5708	1.5708	1.5708
	66	0	0	0	0	0	100		66	0	0	0		66	100	100	100	100	0	0	66	1.5708	1.5708	1.5708
	72	0	0	0	0	0	100		72	0	0	0		72	100	100	100	100	0	0	72	1.5708	1.5708	1.5708
	78	0	0	0	0	0	100		78	0	0	0		78	100	100	100	100	0	0	78	1.5708	1.5708	1.5708
	84	0	0	0	0	0	100		84	0	0	0		84	100	100	100	100	0	0	84	1.5708	1.5708	1.5708
	90	0	0	0	0	0	100		90	0	0	0		90	100	100	100	100	0	0	90	1.5708	1.5708	1.5708
	96	0	0	0	0	0	100		96	0	0	0		96	100	100	100	100	0	0	96	1.5708	1.5708	1.5708
		10	10	10	30	100				100	100	100
7 SID	hours post-Infection	replica 1	replica 2	replica 3	Sum	Mort. (%)	Cum. mort. (%)		hours post-Infection	replica 1	replica 2	replica 3		hours post-Infection	replica 1	replica 2	replica 3	Average	standard deviation	Error Est	H Post-Infection	replica 1	replica 2	replica 3
	0	0	0	0	0	0	0		0	0	0	0		0	0	0	0	0	0	0	0	0	0	0
	6	0	0	0	0	0	0		6	0	0	0		6	0	0	0	0	0	0	6	0	0	0
	12	0	0	0	0	0	0		12	0	0	0		12	0	0	0	0	0	0	12	0	0	0
	18	0	0	0	0	0	0		18	0	0	0		18	0	0	0	0	0	0	18	0	0	0
	24	0	0	0	0	0	0		24	0	0	0		24	0	0	0	0	0	0	24	0	0	0
	30	0	0	0	0	0	0		30	0	0	0		30	0	0	0	0	0	0	30	0	0	0
	36	1	2	1	4	13.3333	13.3333		36	10	20	10		36	10	20	10	13.3333	5.7735	3.33333	36	0.321751	0.463648	0.321751
	42	2	2	3	7	23.3333	36.6667		42	20	20	30		42	30	40	40	36.6667	5.7735	3.33333	42	0.57964	0.684719	0.684719
	48	2	2	2	6	20	56.6667		48	20	20	20		48	50	60	60	56.6667	5.7735	3.33333	48	0.785398	0.886077	0.886077
	54	3	1	2	6	20	76.6667		54	30	10	20		54	80	70	80	76.6667	5.7735	3.33333	54	1.10715	0.991157	1.10715
	60	2	1	1	4	13.3333	90		60	20	10	10		60	100	80	90	90	10	5.7735	60	1.5708	1.10715	1.24905
	66	0	1	1	2	6.66667	96.6667		66	0	10	10		66	100	90	100	96.6667	5.7735	3.33333	66	1.5708	1.24905	1.5708
	72	0	1	0	1	3.33333	100		72	0	10	0		72	100	100	100	100	0	0	72	1.5708	1.5708	1.5708
	78	0	0	0	0	0	100		78	0	0	0		78	100	100	100	100	0	0	78	1.5708	1.5708	1.5708
	84	0	0	0	0	0	100		84	0	0	0		84	100	100	100	100	0	0	84	1.5708	1.5708	1.5708
	90	0	0	0	0	0	100		90	0	0	0		90	100	100	100	100	0	0	90	1.5708	1.5708	1.5708
	96	0	0	0	0	0	100		96	0	0	0		96	100	100	100	100	0	0	96	1.5708	1.5708	1.5708
		10	10	10	30	100				100	100	100
PBS	hours post-Infection	replica 1	replica 2	replica 3	Sum	Mort. (%)	Cum. mort. (%)		hours post-Infection	replica 1	replica 2	replica 3		hours post-Infection	replica 1	replica 2	replica 3	Average	standard deviation	Error Est	H Post-Infection	replica 1	replica 2	replica 3
	0	0	0	0	0	0	0		0	0	0	0		0	0	0	0	0	0	0	0	0	0	0
	6	0	0	0	0	0	0		6	0	0	0		6	0	0	0	0	0	0	6	0	0	0
	12	0	0	0	0	0	0		12	0	0	0		12	0	0	0	0	0	0	12	0	0	0
	18	0	0	0	0	0	0		18	0	0	0		18	0	0	0	0	0	0	18	0	0	0
	24	0	0	0	0	0	0		24	0	0	0		24	0	0	0	0	0	0	24	0	0	0
	30	0	0	0	0	0	0		30	0	0	0		30	0	0	0	0	0	0	30	0	0	0
	36	0	0	0	0	0	0		36	0	0	0		36	0	0	0	0	0	0	36	0	0	0
	42	0	0	0	0	0	0		42	0	0	0		42	0	0	0	0	0	0	42	0	0	0
	48	0	0	0	0	0	0		48	0	0	0		48	0	0	0	0	0	0	48	0	0	0
	54	0	0	0	0	0	0		54	0	0	0		54	0	0	0	0	0	0	54	0	0	0
	60	0	0	0	0	0	0		60	0	0	0		60	0	0	0	0	0	0	60	0	0	0
	66	0	0	0	0	0	0		66	0	0	0		66	0	0	0	0	0	0	66	0	0	0
	72	0	0	0	0	0	0		72	0	0	0		72	0	0	0	0	0	0	72	0	0	0
	78	0	0	0	0	0	0		78	0	0	0		78	0	0	0	0	0	0	78	0	0	0
	84	0	0	0	0	0	0		84	0	0	0		84	0	0	0	0	0	0	84	0	0	0
	90	0	0	0	0	0	0		90	0	0	0		90	0	0	0	0	0	0	90	0	0	0
	96	0	0	0	0	0	0		96	0	0	0		96	0	0	0	0	0	0	96	0	0	0
		0	0	0	0	0				0	0	0
