# Supplementary material for: Evaluation of a new Argovit as an antiviral agent included in feed to protect the shrimp Litopenaeus vannamei against White Spot Syndrome Virus infection
Source: PeerJ. 2020 Feb 27;8:e8446. doi: 10.7717/peerj.8446 (PMC7049459; doi:10.7717/peerj.8446)
Supplement: Supplemental Information 2 — Bioassay of shrimp submitted to the Argovit-4 + WSSV mixture by intramuscular route. [file peerj-08-8446-s002.xlsx]

## Sheet: Calculations
BIOASSAY: WSSV INHIBITION WITH ARGOVIT-4
1. Bioassay
Treatment	Description		Doses ng/SID	Totals SID	Totals AgNPs	Volume Administered (µL)	AgNPs (ng/µL)	WSSV (SID50/µL)	AgNPs (ng/g)	Shrimp	weight (g)	replica	Total organisms	Vol. aquarium	Density (g/L)
T1	WSSV + Argovit-4		40	7	280	100	2.8	0.07	46.6667	10	6	3	30	20	1.8
T2	WSSV + Argovit-4		100	7	700	100	7	0.07	116.667	10	6	3	30	20	1.8
T3	WSSV + Argovit-4		200	7	1400	100	14	0.07	233.333	10	6	3	30	20	1.8
T4	WSSV + Argovit-4		1000	7	7000	100	70	0.07	1166.67	10	6	3	30	20	1.8
C+	WSSV + Argovit-4		-	7	-	100	-	0.07	-	10	6	3	30	20	1.8
C-	PBS		-	-	-	100	-	-	-	10	6	3	30	20	1.8
												18	180	150
												Total	Total	Organisms
												Aquariums	Organisms	to infect
2. Preparation of the different doses (AgNPs)
Shrimps	AgNPs (ng/DI50)	Totals SID	Totals AgNPs	Volume Administered (µL)	Inicial conc. (ng/µL)	Initial volume (µL)	Final conc. (ng/µL)	Final volume (µL)		PBS volume (µL)	Argovit-4 (µL)	WSSV inoculum (µL)
35	40	7	280	100	120	81.6667	2.8	3500		3340.86	81.6667	77.4758
35	100	7	700	100	120	204.167	7	3500		3218.36	204.167	77.4758
35	200	7	1400	100	120	408.333	14	3500		3014.19	408.333	77.4758
35	1000	7	7000	100	1200	204.167	70	3500		3218.36	204.167	77.4758
	(ng/µL)
stock AgNPs	12000
Dilution 10 e-1	1200
Dilution 10 e-2	120
Dilution 10 e-3	12
3. Preparation of WSSV
Preparar 7 SID/100 µL
Shrimps	Volume Administered (µL)	SID50/ shrimp	Inicial conc. (DI50/µL)	Initial volume (µL)	Final conc. (DI50/µL)	Final volume (µL)
35	100	7	3.16228	77.4758	0.07	3500
	SID50/mL	SID50/µL
WSSV inoculum	316228	316.228
Dilution 10 e-1	31622.8	31.6228
Dilution 10 e-2	3162.28	3.16228
Dilution 10 e-3	316.228	0.316228

## Sheet: Argovit-4
1. DEAD SHRIMP PER TREATMENT									2. % MORTALITY					3. CUMULATIVE MORTALITY (%)								4. NORMALIZED DATA (ArcSen)					5. NORMALIZED DATA BY TREATMENT
										n=10 shrimp per replica
40 ng/SID	hours post-Infection	replica 1	replica 2	replica 3	Sum	Mort. (%)	Cum. mort. (%)		hours post-Infection	replica 1	replica 2	replica 3		hours post-Infection	replica 1	replica 2	replica 3	Average	standard deviation	Error Est		Tiempo (h)	Réplica 1	Réplica 2	Réplica 3			Tratamiento	arcoseno
	0	0	0	0	0	0	0		0	0	0	0		0	0	0	0	0	0	0		0	0	0	0			40 ng/SID	1.24905
	12	0	0	0	0	0	0		12	0	0	0		12	0	0	0	0	0	0		12	0	0	0			40 ng/SID	1.24905
	24	0	0	0	0	0	0		24	0	0	0		24	0	0	0	0	0	0		24	0	0	0			40 ng/SID	1.24905
	36	4	3	4	11	36.6667	36.6667		36	40	30	40		36	40	30	40	36.6667	5.7735	3.33333		36	0.684719	0.57964	0.684719			100 ng/SID	1.24905
	48	3	4	2	9	30	66.6667		48	30	40	20		48	70	70	60	66.6667	5.7735	3.33333		48	0.991157	0.991157	0.886077			100 ng/SID	1.10715
	60	2	2	3	7	23.3333	90		60	20	20	30		60	90	90	90	90	0	0		60	1.24905	1.24905	1.24905			100 ng/SID	1.10715
	72	0	0	0	0	0	90		72	0	0	0		72	90	90	90	90	0	0		72	1.24905	1.24905	1.24905			200 ng/SID	0.991157
	84	0	0	0	0	0	90		84	0	0	0		84	90	90	90	90	0	0		84	1.24905	1.24905	1.24905			200 ng/SID	0.991157
	96	0	0	0	0	0	90		96	0	0	0		96	90	90	90	90	0	0		96	1.24905	1.24905	1.24905			200 ng/SID	0.991157
		9	9	9	27	90				90	90	90																1000 ng/SID	0.785398
																												1000 ng/SID	0.785398
																												1000 ng/SID	0.785398
100 ng/SID	hours post-Infection	replica 1	replica 2	replica 3	Sum	Mort. (%)	Cum. mort. (%)		hours post-Infection	replica 1	replica 2	replica 3		hours post-Infection	replica 1	replica 2	replica 3	Average	standard deviation	Error Est		Tiempo (h)	Réplica 1	Réplica 2	Réplica 3			CTRL +	1.5708
	0	0	0	0	0	0	0		0	0	0	0		0	0	0	0	0	0	0		0	0	0	0			CTRL +	1.5708
	12	0	0	0	0	0	0		12	0	0	0		12	0	0	0	0	0	0		12	0	0	0			CTRL +	1.5708
	24	0	0	0	0	0	0		24	0	0	0		24	0	0	0	0	0	0		24	0	0	0			CTRL -	0
	36	3	2	2	7	23.3333	23.3333		36	30	20	20		36	30	20	20	23.3333	5.7735	3.33333		36	0.57964	0.463648	0.463648			CTRL -	0
	48	4	4	3	11	36.6667	60		48	40	40	30		48	70	60	50	60	10	5.7735		48	0.991157	0.886077	0.785398			CTRL -	0
	60	2	2	3	7	23.3333	83.3333		60	20	20	30		60	90	80	80	83.3333	5.7735	3.33333		60	1.24905	1.10715	1.10715
	72	0	0	0	0	0	83.3333		72	0	0	0		72	90	80	80	83.3333	5.7735	3.33333		72	1.24905	1.10715	1.10715
	84	0	0	0	0	0	83.3333		84	0	0	0		84	90	80	80	83.3333	5.7735	3.33333		84	1.24905	1.10715	1.10715
	96	0	0	0	0	0	83.3333		96	0	0	0		96	90	80	80	83.3333	5.7735	3.33333		96	1.24905	1.10715	1.10715
		9	8	8	25	83.3333				90	80	80
200 ng/SID	hours post-Infection	replica 1	replica 2	replica 3	Sum	Mort. (%)	Cum. mort. (%)		hours post-Infection	replica 1	replica 2	replica 3		hours post-Infection	replica 1	replica 2	replica 3	Average	standard deviation	Error Est		Tiempo (h)	Réplica 1	Réplica 2	Réplica 3
	0	0	0	0	0	0	0		0	0	0	0		0	0	0	0	0	0	0		0	0	0	0
	12	0	0	0	0	0	0		12	0	0	0		12	0	0	0	0	0	0		12	0	0	0
	24	0	0	0	0	0	0		24	0	0	0		24	0	0	0	0	0	0		24	0	0	0
	36	2	1	2	5	16.6667	16.6667		36	20	10	20		36	20	10	20	16.6667	5.7735	3.33333		36	0.463648	0.321751	0.463648
	48	3	4	4	11	36.6667	53.3333		48	30	40	40		48	50	50	60	53.3333	5.7735	3.33333		48	0.785398	0.785398	0.886077
	60	2	2	1	5	16.6667	70		60	20	20	10		60	70	70	70	70	0	0		60	0.991157	0.991157	0.991157
	72	0	0	0	0	0	70		72	0	0	0		72	70	70	70	70	0	0		72	0.991157	0.991157	0.991157
	84	0	0	0	0	0	70		84	0	0	0		84	70	70	70	70	0	0		84	0.991157	0.991157	0.991157
	96	0	0	0	0	0	70		96	0	0	0		96	70	70	70	70	0	0		96	0.991157	0.991157	0.991157
		7	7	7	21	70				70	70	70
1000 ng/SID	hours post-Infection	replica 1	replica 2	replica 3	Sum	Mort. (%)	Cum. mort. (%)		hours post-Infection	replica 1	replica 2	replica 3		hours post-Infection	replica 1	replica 2	replica 3	Average	standard deviation	Error Est		Tiempo (h)	Réplica 1	Réplica 2	Réplica 3
	0	0	0	0	0	0	0		0	0	0	0		0	0	0	0	0	0	0		0	0	0	0
	12	0	0	0	0	0	0		12	0	0	0		12	0	0	0	0	0	0		12	0	0	0
	24	0	0	0	0	0	0		24	0	0	0		24	0	0	0	0	0	0		24	0	0	0
	36	0	1	1	2	6.66667	6.66667		36	0	10	10		36	0	10	10	6.66667	5.7735	3.33333		36	0	0.321751	0.321751
	48	4	3	3	10	33.3333	40		48	40	30	30		48	40	40	40	40	0	0		48	0.684719	0.684719	0.684719
	60	1	1	1	3	10	50		60	10	10	10		60	50	50	50	50	0	0		60	0.785398	0.785398	0.785398
	72	0	0	0	0	0	50		72	0	0	0		72	50	50	50	50	0	0		72	0.785398	0.785398	0.785398
	84	0	0	0	0	0	50		84	0	0	0		84	50	50	50	50	0	0		84	0.785398	0.785398	0.785398
	96	0	0	0	0	0	50		96	0	0	0		96	50	50	50	50	0	0		96	0.785398	0.785398	0.785398
		5	5	5	15	50				50	50	50
Control +	hours post-Infection	replica 1	replica 2	replica 3	Sum	Mort. (%)	Cum. mort. (%)		hours post-Infection	replica 1	replica 2	replica 3		hours post-Infection	replica 1	replica 2	replica 3	Average	standard deviation	Error Est		Tiempo (h)	Réplica 1	Réplica 2	Réplica 3
	0	0	0	0	0	0	0		0	0	0	0		0	0	0	0	0	0	0		0	0	0	0
	12	0	0	0	0	0	0		12	0	0	0		12	0	0	0	0	0	0		12	0	0	0
	24	0	0	0	0	0	0		24	0	0	0		24	0	0	0	0	0	0		24	0	0	0
	36	4	4	5	13	43.3333	43.3333		36	40	40	50		36	40	40	50	43.3333	5.7735	3.33333		36	0.684719	0.684719	0.785398
	48	3	3	2	8	26.6667	70		48	30	30	20		48	70	70	70	70	0	0		48	0.991157	0.991157	0.991157
	60	3	2	2	7	23.3333	93.3333		60	30	20	20		60	100	90	90	93.3333	5.7735	3.33333		60	1.5708	1.24905	1.24905
	72	0	1	1	2	6.66667	100		72	0	10	10		72	100	100	100	100	0	0		72	1.5708	1.5708	1.5708
	84	0	0	0	0	0	100		84	0	0	0		84	100	100	100	100	0	0		84	1.5708	1.5708	1.5708
	96	0	0	0	0	0	100		96	0	0	0		96	100	100	100	100	0	0		96	1.5708	1.5708	1.5708
		10	10	10	30	100				100	100	100
Control -	hours post-Infection	replica 1	replica 2	replica 3	Sum	Mort. (%)	Cum. mort. (%)		hours post-Infection	replica 1	replica 2	replica 3		hours post-Infection	replica 1	replica 2	replica 3	Average	standard deviation	Error Est		hours post-Infection	replica 1	replica 2	replica 3
	0	0	0	0	0	0	0		0	0	0	0		0	0	0	0	0	0	0		0	0	0	0
	12	0	0	0	0	0	0		12	0	0	0		12	0	0	0	0	0	0		12	0	0	0
	24	0	0	0	0	0	0		24	0	0	0		24	0	0	0	0	0	0		24	0	0	0
	36	0	0	0	0	0	0		36	0	0	0		36	0	0	0	0	0	0		36	0	0	0
	48	0	0	0	0	0	0		48	0	0	0		48	0	0	0	0	0	0		48	0	0	0
	60	0	0	0	0	0	0		60	0	0	0		60	0	0	0	0	0	0		60	0	0	0
	72	0	0	0	0	0	0		72	0	0	0		72	0	0	0	0	0	0		72	0	0	0
	84	0	0	0	0	0	0		84	0	0	0		84	0	0	0	0	0	0		84	0	0	0
	96	0	0	0	0	0	0		96	0	0	0		96	0	0	0	0	0	0		96	0	0	0
		0	0	0	0	0				0	0	0

## Sheet: Toxicity
1. DEAD SHRIMP PER TREATMENT									2. % MORTALITY					3. CUMULATIVE MORTALITY (%)						4. NORMALIZAD MORTALITY (ArcSen)
T1 Argovit-4 (50ng/g)	hours post-Infection	replica 1	replica 2	replica 3	Summation	Mort. (%)		hours post-Infection	replica 1	replica 2	replica 3		hours post-Infection	replica 1	replica 2	replica 3	Average	standard deviation	standard error		hours post-Infection	replica 1	replica 2	replica 3
	0	1	0	0	1	3.33333		0	10	0	0		0	10	0	0	3.33333	5.7735	3.33333		0	0.321751	0	0
	12	0	0	0	0	0		12	0	0	0		12	0	0	0	0	0	0		12	0	0	0
	24	0	0	0	0	0		24	0	0	0		24	0	0	0	0	0	0		24	0	0	0
	36	0	0	0	0	0		36	0	0	0		36	0	0	0	0	0	0		36	0	0	0
	48	0	0	0	0	0		48	0	0	0		48	0	0	0	0	0	0		48	0	0	0
	60	0	0	0	0	0		60	0	0	0		60	0	0	0	0	0	0		60	0	0	0
	72	0	0	0	0	0		72	0	0	0		72	0	0	0	0	0	0		72	0	0	0
	84	0	0	0	0	0		84	0	0	0		84	0	0	0	0	0	0		84	0	0	0
	96	0	0	0	0	0		96	0	0	0		96	0	0	0	0	0	0		96	0	0	0
		1	0	0	1	3.33333			10	0	0
T2 Argovit-4 (1000ng/g)	hours post-Infection	replica 1	replica 2	replica 3	Summation	Mort. (%)		hours post-Infection	replica 1	replica 2	replica 3		hours post-Infection	replica 1	replica 2	replica 3	Average	standard deviation	standard error		hours post-Infection	replica 1	replica 2	replica 3
	0	0	0	0	0	0		0	0	0	0		0	0	0	0	0	0	0		0	0	0	0
	12	0	0	0	0	0		12	0	0	0		12	0	0	0	0	0	0		12	0	0	0
	24	0	0	0	0	0		24	0	0	0		24	0	0	0	0	0	0		24	0	0	0
	36	0	0	0	0	0		36	0	0	0		36	0	0	0	0	0	0		36	0	0	0
	48	0	0	0	0	0		48	0	0	0		48	0	0	0	0	0	0		48	0	0	0
	60	0	0	0	0	0		60	0	0	0		60	0	0	0	0	0	0		60	0	0	0
	72	0	0	0	0	0		72	0	0	0		72	0	0	0	0	0	0		72	0	0	0
	84	0	0	0	0	0		84	0	0	0		84	0	0	0	0	0	0		84	0	0	0
	96	0	0	0	0	0		96	0	0	0		96	0	0	0	0	0	0		96	0	0	0
		0	0	0	0	0			0	0	0
PBS	hours post-Infection	replica 1	replica 2	replica 3	Summation	Mort. (%)		hours post-Infection	replica 1	replica 2	replica 3		hours post-Infection	replica 1	replica 2	replica 3	Average	standard deviation	standard error		hours post-Infection	replica 1	replica 2	replica 3
	0	0	0	0	0	0		0	0	0	0		0	0	0	0	0	0	0		0	0	0	0
	12	0	0	0	0	0		12	0	0	0		12	0	0	0	0	0	0		12	0	0	0
	24	0	0	0	0	0		24	0	0	0		24	0	0	0	0	0	0		24	0	0	0
	36	0	0	0	0	0		36	0	0	0		36	0	0	0	0	0	0		36	0	0	0
	48	0	0	0	0	0		48	0	0	0		48	0	0	0	0	0	0		48	0	0	0
	60	0	0	0	0	0		60	0	0	0		60	0	0	0	0	0	0		60	0	0	0
	72	0	0	0	0	0		72	0	0	0		72	0	0	0	0	0	0		72	0	0	0
	84	0	0	0	0	0		84	0	0	0		84	0	0	0	0	0	0		84	0	0	0
	96	0	0	0	0	0		96	0	0	0		96	0	0	0	0	0	0		96	0	0	0
		0	0	0	0	0			0	0	0
