# Supplementary material for: Evaluation of a new Argovit as an antiviral agent included in feed to protect the shrimp Litopenaeus vannamei against White Spot Syndrome Virus infection
Source: PeerJ. 2020 Feb 27;8:e8446. doi: 10.7717/peerj.8446 (PMC7049459; doi:10.7717/peerj.8446)
Supplement: Supplemental Information 5 — The data correspond to the normalization of the relative-expression of each gene (PAP, Rab6, PEN4, Crustin and ProPO) in the presence of Argovit-4. [file peerj-08-8446-s005.xlsx]

## Sheet: ProPO
Treatment	Time (seg)	Expression profile	Log10	Arc-sen	Z-score		1	2
1	0	1	0	0.100167	#DIV/0!	Average	1	1
1	0	1	0	0.100167	#DIV/0!	Stand desv	0	0
1	0	1	0	0.100167	#DIV/0!
2	0	1	0	0.100167	#DIV/0!
2	0	1	0	0.100167	#DIV/0!
2	0	1	0	0.100167	#DIV/0!		1	2
1	6	0.633919	-0.197966	0.0797034	0.853211	Average	0.607857	0.555511
1	6	0.481769	-0.317161	0.0694654	0.602906	Stand desv	0.115288	0.131374
1	6	0.707884	-0.150038	0.0842354	0.974893
2	6	0.475261	-0.323067	0.0689939	0.619047
2	6	0.484149	-0.315021	0.0696371	0.635046
2	6	0.707122	-0.150506	0.0841899	1.03643		1	2
1	12	0.755479	-0.121777	0.0870281	1.00749	Average	0.706021	0.756627
1	12	0.692076	-0.159846	0.0832874	0.917688	Stand desv	0.044169	0.0972186
1	12	0.670508	-0.173596	0.0819763	0.887139
2	12	0.650796	-0.186555	0.0807597	0.731639
2	12	0.841967	-0.0747051	0.091888	0.9843
2	12	0.777118	-0.109513	0.0882689	0.898593		1	2
1	24	0.821411	-0.0854397	0.0907562	0.920936	Average	0.798161	0.521847
1	24	0.870512	-0.0602254	0.0934371	0.982453	Stand desv	0.0863556	0.218031
1	24	0.702561	-0.153316	0.0839173	0.772031
2	24	0.77171	-0.112546	0.0879604	1.061
2	24	0.370198	-0.431566	0.0608815	0.291594
2	24	0.423633	-0.37301	0.0651332	0.39399		1	2
1	48	0.696091	-0.157334	0.0835292	0.598072	Average	0.887067	0.515908
1	48	0.990064	-0.00433674	0.0996669	0.929471	Stand desv	0.165561	0.0776918
1	48	0.975046	-0.0109747	0.0989056	0.912542
2	48	0.583226	-0.234163	0.0764437	0.979892
2	48	0.430895	-0.365628	0.0656898	0.684625
2	48	0.533603	-0.272782	0.0731133	0.883706

## Sheet: Crustin
Treatment	Time (seg)	Expression profile	Log10	Arc-sen	Z-score		1	2
1	0	1	0	0.100167	#DIV/0!	Average	1	1
1	0	1	0	0.100167	#DIV/0!	Stand desv	0	0
1	0	1	0	0.100167	#DIV/0!
2	0	1	0	0.100167	#DIV/0!
2	0	1	0	0.100167	#DIV/0!
2	0	1	0	0.100167	#DIV/0!		1	2
1	6	0.484722	-0.314508	0.0696783	0.356563	Average	0.739321	0.555084
1	6	0.883139	-0.0539711	0.0941143	0.895459	Stand desv	0.221107	0.373719
1	6	0.850101	-0.0705292	0.0923321	0.850773
2	6	0.986416	-0.00593972	0.0994825	1.10379
2	6	0.328001	-0.484125	0.0573027	-0.082363
2	6	0.350835	-0.454897	0.059266	-0.0412256		1	2
1	12	0.72512	-0.13959	0.0852572	0.389857	Average	0.770411	0.756627
1	12	0.370102	-0.431679	0.0608736	-0.0709594	Stand desv	0.424769	0.0972186
1	12	1.21601	0.0849374	0.110498	1.02704
2	12	0.650796	-0.186555	0.0807597	0.731639
2	12	0.841967	-0.0747051	0.091888	0.9843
2	12	0.777118	-0.109513	0.0882689	0.898593		1	2
1	24	0.692075	-0.159847	0.0832873	0.869636	Average	0.620022	0.605891
1	24	0.444427	-0.352199	0.0667149	0.470218	Stand desv	0.152882	0.436242
1	24	0.723563	-0.140524	0.0851654	0.92042
2	24	1.08631	0.0359553	0.104416	1.07292
2	24	0.234521	-0.629818	0.0484463	-0.332932
2	24	0.496839	-0.303784	0.0705453	0.100014		1	2
1	48	5.08463	0.70626	0.227447	1.12014	Average	2.67309	2.54625
1	48	1.37699	0.13893	0.117616	-0.26689	Stand desv	2.09041	0.486894
1	48	1.55765	0.192469	0.125132	-0.199306
2	48	2.94661	0.469323	0.172511	0.966017
2	48	2.00424	0.301949	0.142048	0.595914
2	48	2.68789	0.429412	0.164691	0.864409

## Sheet: PEN4
Treatment	Time (seg)	Expression profile	Log10	Arc-sen	Z-score		1	2
1	0	1	0	0.100167	#DIV/0!	Average	1	1
1	0	1	0	0.100167	#DIV/0!	Stand desv	0	0
1	0	1	0	0.100167	#DIV/0!
2	0	1	0	0.100167	#DIV/0!
2	0	1	0	0.100167	#DIV/0!
2	0	1	0	0.100167	#DIV/0!		1	2
1	6	0.413679	-0.383337	0.0643623	0.831069	Average	0.442967	0.328443
1	6	0.495437	-0.305012	0.0704455	1.01564	Stand desv	0.045543	0.111256
1	6	0.419784	-0.376974	0.0648362	0.844852
2	6	0.456753	-0.340319	0.067635	1.05192
2	6	0.258768	-0.58709	0.0508912	0.449123
2	6	0.26981	-0.568942	0.0519666	0.482743		1	2
1	12	0.901098	-0.0452279	0.0950693	0.802423	Average	0.768615	1.15184
1	12	0.962542	-0.0165802	0.0982673	0.882364	Stand desv	0.284343	0.330479
1	12	0.442206	-0.354375	0.0665477	0.205386
2	12	0.771471	-0.11268	0.0879467	0.382857
2	12	1.31551	0.119095	0.114949	0.85518
2	12	1.36855	0.136261	0.117254	0.901225		1	2
1	24	0.594371	-0.225943	0.077172	0.98339	Average	0.361858	0.121155
1	24	0.117748	-0.929047	0.0343211	-0.333764	Stand desv	0.238523	0.0558002
1	24	0.373456	-0.42776	0.0611492	0.37289
2	24	0.0691625	-1.16013	0.0263018	0.11029
2	24	0.18011	-0.744463	0.0424521	1.02603
2	24	0.114194	-0.942355	0.0337991	0.481977		1	2
1	48	0.30681	-0.513131	0.0554188	1.02352	Average	0.249618	0.226343
1	48	0.207584	-0.682806	0.0455772	0.626012	Stand desv	0.0513202	0.0289201
1	48	0.23446	-0.629931	0.04844	0.733681
2	48	0.25506	-0.593358	0.0505249	0.9991
2	48	0.197224	-0.705041	0.0444245	0.743577
2	48	0.226747	-0.644459	0.0476359	0.87401

## Sheet: Rab6
Treatment	Time (seg)	Expression profile	Log10	Arc-sen	Z-score		1	2
1	0	1	0	0.100167	#DIV/0!	Average	1	1
1	0	1	0	0.100167	#DIV/0!	Stand desv	0	0
1	0	1	0	0.100167	#DIV/0!
2	0	1	0	0.100167	#DIV/0!
2	0	1	0	0.100167	#DIV/0!
2	0	1	0	0.100167	#DIV/0!		1	2
1	6	0.746925	-0.126723	0.0865328	0.997619	Average	0.702782	0.767107
1	6	0.655457	-0.183455	0.081049	0.867469	Stand desv	0.0458165	0.0524308
1	6	0.705962	-0.151218	0.0841207	0.939333
2	6	0.706596	-0.150829	0.0841586	0.85277
2	6	0.795675	-0.0992643	0.0893193	0.968893
2	6	0.799049	-0.0974264	0.089509	0.973291		1	2
1	12	0.804676	-0.0943789	0.0898245	0.808393	Average	0.876693	0.735005
1	12	0.839769	-0.0758404	0.0917676	0.848421	Stand desv	0.0959639	0.234043
1	12	0.985635	-0.00628404	0.0994429	1.0148
2	12	0.885394	-0.0528636	0.0942348	0.886186
2	12	0.465353	-0.332217	0.0682698	0.314706
2	12	0.854267	-0.0684065	0.0925587	0.843837		1	2
1	24	1.03761	0.0160349	0.10204	0.94908	Average	1.02185	1.1939
1	24	0.947561	-0.023393	0.0974971	0.860954	Stand desv	0.0677956	0.319211
1	24	1.08037	0.0335743	0.104129	0.990928
2	24	0.992198	-0.00340186	0.0997746	0.563686
2	24	1.02758	0.0118167	0.101544	0.593324
2	24	1.56193	0.193661	0.125305	1.04089		1	2
1	48	2.17182	0.336824	0.14791	0.978131	Average	2.19757	2.10892
1	48	2.20968	0.34433	0.149203	0.99536	Stand desv	0.0223109	0.232643
1	48	2.2112	0.344628	0.149255	0.996052
2	48	2.28372	0.358644	0.151701	0.972576
2	48	1.84486	0.265964	0.136247	0.764478
2	48	2.19816	0.342059	0.14881	0.932003

## Sheet: PAP
Treatment	Time (seg)	Expression profile	Log10	Arc-sen	Z-score		1	2
1	0	1	0	0.100167	#DIV/0!	Average	1	1
1	0	1	0	0.100167	#DIV/0!	Stand desv	0	0
1	0	1	0	0.100167	#DIV/0!
2	0	1	0	0.100167	#DIV/0!
2	0	1	0	0.100167	#DIV/0!
2	0	1	0	0.100167	#DIV/0!		1	2
1	6	0.567722	-0.245865	0.0754188	0.685139	Average	0.610305	0.755864
1	6	0.486635	-0.312796	0.069816	0.552277	Stand desv	0.149578	0.162554
1	6	0.776557	-0.109827	0.0882369	1.02732
2	6	0.569123	-0.244794	0.075512	0.537887
2	6	0.86565	-0.0626575	0.0931751	0.930189
2	6	0.83282	-0.0794489	0.0913861	0.886755		1	2
1	12	1.39702	0.145203	0.118473	0.965326	Average	0.867743	0.569992
1	12	0.282496	-0.548988	0.0531754	-0.319071	Stand desv	0.559367	0.367239
1	12	0.923711	-0.034464	0.0962585	0.419875
2	12	0.621266	-0.206723	0.0789023	0.445666
2	12	0.17981	-0.745185	0.0424168	-0.328827
2	12	0.9089	-0.0414837	0.0954813	0.950295		1	2
1	24	0.947603	-0.0233733	0.0974993	1.04955	Average	0.686623	0.815756
1	24	0.53547	-0.271265	0.0732413	0.449317	Stand desv	0.226958	0.28943
1	24	0.576795	-0.238978	0.0760202	0.509504
2	24	0.788636	-0.103123	0.0889223	0.611956
2	24	0.54084	-0.266931	0.0736083	0.308192
2	24	1.11779	0.0483605	0.105924	1.01545		1	2
1	48	2.20316	0.343046	0.148981	1.0143	Average	1.95133	2.0531
1	48	1.77465	0.249112	0.133613	0.794702	Stand desv	0.223922	0.114951
1	48	1.87618	0.273275	0.137406	0.846735
2	48	2.18058	0.338573	0.14821	1.00611
2	48	1.95735	0.291669	0.140366	0.897377
2	48	2.02135	0.305642	0.142658	0.92855
